# Supplementary material for: Atmospheric Carbon Dioxide Modifies the Antimicrobial Activity and Oxidative Stress Generated by Ciprofloxacin in Escherichia coli
Source: Pathogens. 2025 Jul 14;14(7):689. doi: 10.3390/pathogens14070689 (PMC12300494; doi:10.3390/pathogens14070689)
Supplement: Supplementary file 1 [file pathogens-14-00689-s001.zip]

Archive with 1 entries (1 files):
- pathogens-3726589-supplementary.pdf
